# Supplementary material for: Herbal Medicine Processing By-Products as Bioactive Resources: In Vivo Evidence for Antioxidant, Anti-Inflammatory, and Immunomodulatory Effects
Source: Molecules. 2026 Jul 18;31(14):2516. doi: 10.3390/molecules31142516 (PMC13416048; doi:10.3390/molecules31142516)
Supplement: Supplementary file 1 [file molecules-31-02516-s001.zip]

Archive with 1 entries (1 files):
- molecules-4373218-supplementary.pdf
